# Supplementary material for: Four new species of the trapdoor spider genus Conothele Thorell, 1878 (Araneae, Halonoproctidae) from China
Source: Zookeys. 2019 Apr 1;833:133–50. doi: 10.3897/zookeys.833.32736 (PMC6477841; doi:10.3897/zookeys.833.32736)
Supplement: XML Treatment for Conothele [file zookeys.833.32736-treatment1.xml]

<!DOCTYPE tp:taxon-treatment
  PUBLIC "-//TaxonX//DTD Taxonomic Treatment Publishing DTD v0 20100105//EN" "tax-treatment-NSO.dtd">
<tp:taxon-treatment xmlns:tp="http://www.plazi.org/taxpub"><tp:treatment-meta><kwd-group><label>Taxon classification</label><kwd><named-content xmlns:xlink="http://www.w3.org/1999/xlink" content-type="kingdom">Animalia</named-content></kwd><kwd><named-content xmlns:xlink="http://www.w3.org/1999/xlink" content-type="order">Araneae</named-content></kwd><kwd><named-content xmlns:xlink="http://www.w3.org/1999/xlink" content-type="family">Halonoproctidae</named-content></kwd></kwd-group><mixed-citation publication-type="journal"><person-group><name><surname>Liu</surname><given-names>Hao</given-names></name><name><surname>Xu</surname><given-names>Xin</given-names></name><name><surname>Zhang</surname><given-names>Zengtao</given-names></name><name><surname>Liu</surname><given-names>Fengxing</given-names></name><name><surname>Li</surname><given-names>Daiqin</given-names></name></person-group><article-title>Four new species of the trapdoor spider genus <italic><tp:taxon-name><tp:taxon-name-part taxon-name-part-type="genus" reg="Conothele">Conothele</tp:taxon-name-part></tp:taxon-name></italic> Thorell, 1878 (<tp:taxon-name><tp:taxon-name-part taxon-name-part-type="order">Araneae</tp:taxon-name-part></tp:taxon-name>, <tp:taxon-name><tp:taxon-name-part taxon-name-part-type="family">Halonoproctidae</tp:taxon-name-part></tp:taxon-name>) from China</article-title><source>Zookeys</source><day>01</day><month>4</month><year>2019</year><volume>833</volume><fpage>133</fpage><lpage>150</lpage><pub-id pub-id-type="doi">10.3897/zookeys.833.32736</pub-id></mixed-citation></tp:treatment-meta><tp:nomenclature><label>Genus</label><tp:taxon-name>
            <tp:taxon-name-part taxon-name-part-type="genus" reg="Conothele">Conothele</tp:taxon-name-part>
          </tp:taxon-name><tp:taxon-authority>Thorell, 1878</tp:taxon-authority></tp:nomenclature><tp:treatment-sec sec-type="material" id="SECID0EVEAE"><title>Type.</title><p><italic><tp:taxon-name><tp:taxon-name-part taxon-name-part-type="genus" reg="Conothele">Conothele</tp:taxon-name-part><tp:taxon-name-part taxon-name-part-type="species" reg="malayana">malayana</tp:taxon-name-part></tp:taxon-name></italic> (<xref ref-type="bibr" rid="B9">Doleschall 1859</xref>): 5, pl. 5, fig. 8 (described female).</p></tp:treatment-sec><tp:treatment-sec sec-type="diagnosis" id="SECID0EKFAE"><title>Diagnosis.</title><p>The genus <italic><tp:taxon-name><tp:taxon-name-part taxon-name-part-type="genus" reg="Conothele">Conothele</tp:taxon-name-part></tp:taxon-name></italic> can be distinguished from all other <tp:taxon-name><tp:taxon-name-part taxon-name-part-type="family">Halonoproctidae</tp:taxon-name-part></tp:taxon-name> genera other than <italic><tp:taxon-name><tp:taxon-name-part taxon-name-part-type="genus" reg="Ummidia">Ummidia</tp:taxon-name-part></tp:taxon-name></italic> by the presence of a saddle depression on tibia III (<xref ref-type="bibr" rid="B6">Coyle 1981</xref>; <xref ref-type="bibr" rid="B20">Ortiz 2007</xref>; <xref ref-type="bibr" rid="B8">Decae 2010</xref>). <italic><tp:taxon-name><tp:taxon-name-part taxon-name-part-type="genus" reg="Conothele">Conothele</tp:taxon-name-part></tp:taxon-name></italic> differs from <italic><tp:taxon-name><tp:taxon-name-part taxon-name-part-type="genus" reg="Ummidia">Ummidia</tp:taxon-name-part></tp:taxon-name></italic> by their burrowing habits. The former constructs a short, parallel to the surface of ground, superficial burrow, whereas the latter digs a several centimeters long burrow in the soil (<xref ref-type="bibr" rid="B16">Haupt 2006</xref>). Moreover, the geographical ranges of <italic><tp:taxon-name><tp:taxon-name-part taxon-name-part-type="genus" reg="Ummidia">Ummidia</tp:taxon-name-part></tp:taxon-name></italic> and <italic><tp:taxon-name><tp:taxon-name-part taxon-name-part-type="genus" reg="Conothele">Conothele</tp:taxon-name-part></tp:taxon-name></italic> are completely separated, with <italic><tp:taxon-name><tp:taxon-name-part taxon-name-part-type="genus" reg="Conothele">Conothele</tp:taxon-name-part></tp:taxon-name></italic> being distributed in the Orient and Australasian regions, and with <italic><tp:taxon-name><tp:taxon-name-part taxon-name-part-type="genus" reg="Ummidia">Ummidia</tp:taxon-name-part></tp:taxon-name></italic> being distributed in the New World and Mediterranean regions (<xref ref-type="bibr" rid="B27">Xu et al. 2017a</xref>; <xref ref-type="bibr" rid="B13">Godwin et al. 2018</xref>; <xref ref-type="bibr" rid="B29">Yang and Xu 2018</xref>; <xref ref-type="bibr" rid="B25">World Spider Catalog 2019</xref>).</p></tp:treatment-sec><ref-list><ref id="B9"><mixed-citation xmlns:xlink="http://www.w3.org/1999/xlink" xlink:type="simple"><person-group><name name-style="western"><surname>Doleschall</surname><given-names>L</given-names></name></person-group> (<year>1859</year>) <article-title>Tweede Bijdrage tot de kennis der Arachniden van den Indischen Archipel.</article-title><source>Acta Societatis Scientiarum Indica-Neerlandica</source><volume>5</volume>: <fpage>1</fpage>–<lpage>60</lpage>.</mixed-citation></ref><ref id="B6"><mixed-citation xmlns:xlink="http://www.w3.org/1999/xlink" xlink:type="simple"><person-group><name name-style="western"><surname>Coyle</surname><given-names>FA</given-names></name></person-group> (<year>1981</year>) <article-title>Notes on the behaviour of <italic><tp:taxon-name><tp:taxon-name-part taxon-name-part-type="genus">Ummidia</tp:taxon-name-part></tp:taxon-name></italic> trapdoor spiders (<tp:taxon-name><tp:taxon-name-part taxon-name-part-type="order">Araneae</tp:taxon-name-part></tp:taxon-name>, <tp:taxon-name><tp:taxon-name-part taxon-name-part-type="family">Ctenizidae</tp:taxon-name-part></tp:taxon-name>): burrow construction, prey capture, and the functional morphology of the peculiar third tibia.</article-title><source>Bulletin of British Arachnological Society</source><volume>5</volume>: <fpage>159</fpage>–<lpage>165</lpage>.</mixed-citation></ref><ref id="B20"><mixed-citation xmlns:xlink="http://www.w3.org/1999/xlink" xlink:type="simple"><person-group><name name-style="western"><surname>Ortiz</surname><given-names>D</given-names></name></person-group> (<year>2007</year>) <article-title><tp:taxon-name><tp:taxon-name-part taxon-name-part-type="subfamily">Ummidiinae</tp:taxon-name-part></tp:taxon-name>, a new replacement name for <tp:taxon-name><tp:taxon-name-part taxon-name-part-type="subfamily">Pachylomerinae</tp:taxon-name-part></tp:taxon-name> Simon, 1889 (<tp:taxon-name><tp:taxon-name-part taxon-name-part-type="order">Araneae</tp:taxon-name-part></tp:taxon-name>: <tp:taxon-name><tp:taxon-name-part taxon-name-part-type="family">Ctenizidae</tp:taxon-name-part></tp:taxon-name>).</article-title><source>Boletín Sociedad Entomológica Aragonesa</source><volume>40</volume>: <fpage>395</fpage>–<lpage>396</lpage>.</mixed-citation></ref><ref id="B8"><mixed-citation xmlns:xlink="http://www.w3.org/1999/xlink" xlink:type="simple"><person-group><name name-style="western"><surname>Decae</surname><given-names>AE</given-names></name></person-group> (<year>2010</year>) <article-title>The genus <italic><tp:taxon-name><tp:taxon-name-part taxon-name-part-type="genus">Ummidia</tp:taxon-name-part></tp:taxon-name></italic> Thorell 1875 in the western Mediterranean, a review (<tp:taxon-name><tp:taxon-name-part taxon-name-part-type="order">Araneae</tp:taxon-name-part></tp:taxon-name>: <tp:taxon-name><tp:taxon-name-part taxon-name-part-type="suborder">Mygalomorphae</tp:taxon-name-part></tp:taxon-name>: <tp:taxon-name><tp:taxon-name-part taxon-name-part-type="family">Ctenizidae</tp:taxon-name-part></tp:taxon-name>).</article-title><source>The Journal of Arachnology</source><volume>38</volume>: <fpage>328</fpage>–<lpage>340</lpage>. <ext-link xlink:type="simple" ext-link-type="doi" xlink:href="10.1636/A09-85.1">https://doi.org/10.1636/A09-85.1</ext-link></mixed-citation></ref><ref id="B16"><mixed-citation xmlns:xlink="http://www.w3.org/1999/xlink" xlink:type="simple"><person-group><name name-style="western"><surname>Haupt</surname><given-names>J</given-names></name></person-group> (<year>2006</year>) On the taxonomic position of the East Asian species of the genus <italic><tp:taxon-name><tp:taxon-name-part taxon-name-part-type="genus">Ummidia</tp:taxon-name-part></tp:taxon-name></italic> Thorell, 1875 (<tp:taxon-name><tp:taxon-name-part taxon-name-part-type="order">Araneae</tp:taxon-name-part></tp:taxon-name>: <tp:taxon-name><tp:taxon-name-part taxon-name-part-type="family">Ctenizidae</tp:taxon-name-part></tp:taxon-name>). In: Deltshev C, Stoev P (Eds) European Arachnology 2005, Acta Zoologica Bulgarica Supplement 1: 77–79.</mixed-citation></ref><ref id="B27"><mixed-citation xmlns:xlink="http://www.w3.org/1999/xlink" xlink:type="simple"><person-group><name name-style="western"><surname>Xu</surname><given-names>X</given-names></name><name name-style="western"><surname>Xu</surname><given-names>C</given-names></name><name name-style="western"><surname>Liu</surname><given-names>F</given-names></name><name name-style="western"><surname>Zhang</surname><given-names>Z</given-names></name><name name-style="western"><surname>Li</surname><given-names>D</given-names></name></person-group> (<year>2017a</year>) <article-title>Four new species of the trapdoor spider genus <italic><tp:taxon-name><tp:taxon-name-part taxon-name-part-type="genus">Conothele</tp:taxon-name-part></tp:taxon-name></italic> Thorell, 1878 from Mainland China and Laos (<tp:taxon-name><tp:taxon-name-part taxon-name-part-type="order">Araneae</tp:taxon-name-part></tp:taxon-name>, <tp:taxon-name><tp:taxon-name-part taxon-name-part-type="family">Ctenizidae</tp:taxon-name-part></tp:taxon-name>).</article-title><source>ZooKeys</source><volume>643</volume>: <fpage>63</fpage>–<lpage>74</lpage>. <ext-link xlink:type="simple" ext-link-type="doi" xlink:href="10.3897/zookeys.643.10543">https://doi.org/10.3897/zookeys.643.10543</ext-link></mixed-citation></ref><ref id="B13"><mixed-citation xmlns:xlink="http://www.w3.org/1999/xlink" xlink:type="simple"><person-group><name name-style="western"><surname>Godwin</surname><given-names>RL</given-names></name><name name-style="western"><surname>Opatova</surname><given-names>V</given-names></name><name name-style="western"><surname>Garrison</surname><given-names>NL</given-names></name><name name-style="western"><surname>Hamilton</surname><given-names>CA</given-names></name><name name-style="western"><surname>Bond</surname><given-names>JE</given-names></name></person-group> (<year>2018</year>) <article-title>Phylogeny of a cosmopolitan family of morphologically conserved trapdoor spiders (<tp:taxon-name><tp:taxon-name-part taxon-name-part-type="suborder">Mygalomorphae</tp:taxon-name-part></tp:taxon-name>, <tp:taxon-name><tp:taxon-name-part taxon-name-part-type="family">Ctenizidae</tp:taxon-name-part></tp:taxon-name>) using Anchored Hybrid Enrichment, with a description of the family, <tp:taxon-name><tp:taxon-name-part taxon-name-part-type="family">Halonoproctidae</tp:taxon-name-part></tp:taxon-name> Pocock 1901.</article-title><source>Molecular Phylogenetics and Evolution</source><volume>126</volume>: <fpage>303</fpage>–<lpage>313</lpage>. <ext-link xlink:type="simple" ext-link-type="doi" xlink:href="10.1016/j.ympev.2018.04.008">https://doi.org/10.1016/j.ympev.2018.04.008</ext-link></mixed-citation></ref><ref id="B29"><mixed-citation xmlns:xlink="http://www.w3.org/1999/xlink" xlink:type="simple"><person-group><name name-style="western"><surname>Yang</surname><given-names>Z</given-names></name><name name-style="western"><surname>Xu</surname><given-names>X</given-names></name></person-group> (<year>2018</year>) <article-title>Two new species of the trapdoor spider genus <italic><tp:taxon-name><tp:taxon-name-part taxon-name-part-type="genus">Conothele</tp:taxon-name-part></tp:taxon-name></italic> Thorell, 1878 (<tp:taxon-name><tp:taxon-name-part taxon-name-part-type="suborder">Mygalomorphae</tp:taxon-name-part></tp:taxon-name>: <tp:taxon-name><tp:taxon-name-part taxon-name-part-type="family">Halonoproctidae</tp:taxon-name-part></tp:taxon-name>) from China.</article-title><source>Zootaxa</source><volume>4442</volume>: <fpage>171</fpage>–<lpage>180</lpage>. <ext-link xlink:type="simple" ext-link-type="doi" xlink:href="10.11646/zootaxa.4442.1.10">https://doi.org/10.11646/zootaxa.4442.1.10</ext-link></mixed-citation></ref><ref id="B25"><mixed-citation xmlns:xlink="http://www.w3.org/1999/xlink" xlink:type="simple"><institution xlink:type="simple">World Spider Catalog</institution> (<year>2019</year>) World spider catalog. Natural History Museum Bern, version 20.0. <ext-link xlink:type="simple" ext-link-type="uri" xlink:href="http://wsc.nmbe.ch">http://wsc.nmbe.ch</ext-link> [Accessed on 30 January 2019]</mixed-citation></ref></ref-list></tp:taxon-treatment>
