# Supplementary material for: Four new species of the trapdoor spider genus Conothele Thorell, 1878 (Araneae, Halonoproctidae) from China
Source: Zookeys. 2019 Apr 1;833:133–50. doi: 10.3897/zookeys.833.32736 (PMC6477841; doi:10.3897/zookeys.833.32736)
Supplement: XML Treatment for Conothele linzhi [file zookeys.833.32736-treatment2.xml]

<!DOCTYPE tp:taxon-treatment
  PUBLIC "-//TaxonX//DTD Taxonomic Treatment Publishing DTD v0 20100105//EN" "tax-treatment-NSO.dtd">
<tp:taxon-treatment xmlns:tp="http://www.plazi.org/taxpub"><tp:treatment-meta><kwd-group><label>Taxon classification</label><kwd><named-content xmlns:xlink="http://www.w3.org/1999/xlink" content-type="kingdom">Animalia</named-content></kwd><kwd><named-content xmlns:xlink="http://www.w3.org/1999/xlink" content-type="order">Araneae</named-content></kwd><kwd><named-content xmlns:xlink="http://www.w3.org/1999/xlink" content-type="family">Halonoproctidae</named-content></kwd></kwd-group><mixed-citation publication-type="journal"><person-group><name><surname>Liu</surname><given-names>Hao</given-names></name><name><surname>Xu</surname><given-names>Xin</given-names></name><name><surname>Zhang</surname><given-names>Zengtao</given-names></name><name><surname>Liu</surname><given-names>Fengxing</given-names></name><name><surname>Li</surname><given-names>Daiqin</given-names></name></person-group><article-title>Four new species of the trapdoor spider genus <italic><tp:taxon-name><tp:taxon-name-part taxon-name-part-type="genus" reg="Conothele">Conothele</tp:taxon-name-part></tp:taxon-name></italic> Thorell, 1878 (<tp:taxon-name><tp:taxon-name-part taxon-name-part-type="order">Araneae</tp:taxon-name-part></tp:taxon-name>, <tp:taxon-name><tp:taxon-name-part taxon-name-part-type="family">Halonoproctidae</tp:taxon-name-part></tp:taxon-name>) from China</article-title><source>Zookeys</source><day>01</day><month>4</month><year>2019</year><volume>833</volume><fpage>133</fpage><lpage>150</lpage><pub-id pub-id-type="doi">10.3897/zookeys.833.32736</pub-id></mixed-citation></tp:treatment-meta><tp:nomenclature><tp:taxon-name>
            <tp:taxon-name-part taxon-name-part-type="genus" reg="Conothele">Conothele</tp:taxon-name-part>
            <tp:taxon-name-part taxon-name-part-type="species" reg="linzhi">linzhi</tp:taxon-name-part>
            <object-id xmlns:xlink="http://www.w3.org/1999/xlink" content-type="zoobank" xlink:type="simple">http://zoobank.org/93117D0B-1A52-4CC3-9E67-044B44BB7DAF</object-id>
          </tp:taxon-name><tp:taxon-status xmlns:xlink="http://www.w3.org/1999/xlink" xlink:type="simple">sp. n.</tp:taxon-status><xref ref-type="fig" rid="F3">Fig. 3</xref></tp:nomenclature><tp:treatment-sec sec-type="Holotype" id="SECID0EZJAE"><title>Holotype.</title><p>Female (LH-2017-051), collected in Baishuwang Garden Roadside, Bayi Town, Linzhi City, Tibet, China, <named-content xmlns:xlink="http://www.w3.org/1999/xlink" content-type="dwc:verbatimCoordinates" xlink:type="simple"><named-content content-type="geo-json" specific-use="{&#34;type&#34;:&#34;Point&#34;,&#34;coordinates&#34;:[94.404000,29.610600]}" id="NCID0ECKAE" xlink:type="simple">29.6106N, 94.4040E</named-content></named-content>, 2980 m a.s.l., 14 July 2017, collected by FX Liu, ZT Zhang, J Chen and J Liu (<named-content xmlns:xlink="http://www.w3.org/1999/xlink" content-type="dwc:institutional_code" xlink:type="simple">CBEE</named-content>).</p></tp:treatment-sec><tp:treatment-sec sec-type="Paratypes" id="SECID0EMKAE"><title>Paratypes.</title><p>3 females (LH-2017-046, LH-2017-048, LH-2017-050), collected at the same locality as the holotype (<named-content xmlns:xlink="http://www.w3.org/1999/xlink" content-type="dwc:institutional_code" xlink:type="simple">CBEE</named-content>).</p></tp:treatment-sec><tp:treatment-sec sec-type="diagnosis" id="SECID0EXKAE"><title>Diagnosis.</title><p>Females of <italic><tp:taxon-name><tp:taxon-name-part taxon-name-part-type="genus" reg="Conothele">C.</tp:taxon-name-part><tp:taxon-name-part taxon-name-part-type="species" reg="linzhi">linzhi</tp:taxon-name-part></tp:taxon-name></italic> sp. n. can be distinguished from those of the other <italic><tp:taxon-name><tp:taxon-name-part taxon-name-part-type="genus" reg="Conothele">Conothele</tp:taxon-name-part></tp:taxon-name></italic> species by an obviously large irregularly duct-like sigillum in the sternum center (Fig. <xref ref-type="fig" rid="F3">3C</xref>); by the terminal lobes of spermathecae hemisphere-shaped; by the distal part of stalks Z-shaped and tilted slightly anteriorly (Fig. <xref ref-type="fig" rid="F3">3G-J</xref>).</p></tp:treatment-sec><tp:treatment-sec sec-type="description" id="SECID0EXLAE"><title>Description.</title><p><abbrev xmlns:xlink="http://www.w3.org/1999/xlink" xlink:title="total length" id="ABBRID0E4LAE" xlink:type="simple">TL</abbrev> 19.26; chelicerae length 2.51, carapace 7.39 long, 7.15 wide; opisthosoma 9.43 long, 7.38 wide. Carapace brownish black, glabrous, with a few slender setae on or behind the eye tubercle. Caput arched. Fovea deep and darker (Fig. <xref ref-type="fig" rid="F3">3A</xref>). Eight eyes in two rows, with the anterior eye row procurved, and the posterior eye row straight (Fig. <xref ref-type="fig" rid="F3">3E</xref>); eye group 0.93 long, 1.48 wide; <abbrev xmlns:xlink="http://www.w3.org/1999/xlink" xlink:title="anterior lateral eye" id="ABBRID0EJMAE" xlink:type="simple">ALE</abbrev>-<abbrev xmlns:xlink="http://www.w3.org/1999/xlink" xlink:title="anterior median eye" id="ABBRID0ENMAE" xlink:type="simple">AME</abbrev> 0.29, <abbrev xmlns:xlink="http://www.w3.org/1999/xlink" xlink:title="anterior median eye" id="ABBRID0ERMAE" xlink:type="simple">AME</abbrev>-<abbrev xmlns:xlink="http://www.w3.org/1999/xlink" xlink:title="anterior median eye" id="ABBRID0EVMAE" xlink:type="simple">AME</abbrev> 0.18, <abbrev xmlns:xlink="http://www.w3.org/1999/xlink" xlink:title="posterior lateral eye" id="ABBRID0EZMAE" xlink:type="simple">PLE</abbrev>-<abbrev xmlns:xlink="http://www.w3.org/1999/xlink" xlink:title="posterior median eye" id="ABBRID0E4MAE" xlink:type="simple">PME</abbrev> 0.08, <abbrev xmlns:xlink="http://www.w3.org/1999/xlink" xlink:title="posterior median eye" id="ABBRID0EBNAE" xlink:type="simple">PME</abbrev>-<abbrev xmlns:xlink="http://www.w3.org/1999/xlink" xlink:title="posterior median eye" id="ABBRID0EFNAE" xlink:type="simple">PME</abbrev> 0.38; <abbrev xmlns:xlink="http://www.w3.org/1999/xlink" xlink:title="median ocular area" id="ABBRID0EJNAE" xlink:type="simple">MOA</abbrev> 0.64 long, front width 0.56, back width 0.82; <abbrev xmlns:xlink="http://www.w3.org/1999/xlink" xlink:title="anterior lateral eye" id="ABBRID0ENNAE" xlink:type="simple">ALE</abbrev>: <abbrev xmlns:xlink="http://www.w3.org/1999/xlink" xlink:title="anterior median eye" id="ABBRID0ERNAE" xlink:type="simple">AME</abbrev>: <abbrev xmlns:xlink="http://www.w3.org/1999/xlink" xlink:title="posterior lateral eye" id="ABBRID0EVNAE" xlink:type="simple">PLE</abbrev>: <abbrev xmlns:xlink="http://www.w3.org/1999/xlink" xlink:title="posterior median eye" id="ABBRID0EZNAE" xlink:type="simple">PME</abbrev> (0.48: 0.19: 0.33: 0.21). Many slender setae on clypeus (Fig. <xref ref-type="fig" rid="F3">3E</xref>). Chelicerae black (dorsal view); inner margin with 6 teeth, outer margin with 9 teeth. Labium, coxae of palp and sternum brownish black (Fig. <xref ref-type="fig" rid="F3">3C</xref>). Labium 1.27 long, 1.47 wide, with 19 conspicuous cuspules. Coxae of palp 2.78 long, 1.86 wide, with approx. 68 conspicuous cuspules (the right one, ventral view) (Fig. <xref ref-type="fig" rid="F3">3C</xref>). Sternum 4.60 long, 4.65 wide, with an obviously large, irregularly shaped sigillum in the center and with many setae (Fig. <xref ref-type="fig" rid="F3">3C</xref>).</p><p>Legs brownish black, with long and short black dense setae. Tibia III with a saddle-like depression dorsally on the basal part, and the depression is smaller than that of the other <italic><tp:taxon-name><tp:taxon-name-part taxon-name-part-type="genus" reg="Conothele">Conothele</tp:taxon-name-part></tp:taxon-name></italic> species (Fig. <xref ref-type="fig" rid="F3">3F</xref>). Palp with a single tarsal claw and a denticle on the claw. Legs each with three tarsal claws, paired claws with one denticle. Leg formula: IV, I, II, III. Measurements of palp and legs: palp 13.25 (4.99+2.02+3.51+2.73), leg I 15.25 (5.65+2.66+3.61+2.12+1.21), leg II 12.74 (4.52+2.13+2.65+2.06+1.38), leg III 12.70 (4.52+1.84+2.33+2.00+2.01), leg IV 16.22 (5.22+2.24+2.77+3.13+2.86).</p><p>Opisthosoma ellipsoid and black, scattered with thick and slender black setae. Spinnerets brown (Fig. <xref ref-type="fig" rid="F3">3D</xref>), <abbrev xmlns:xlink="http://www.w3.org/1999/xlink" xlink:title="posterior median spinneret" id="ABBRID0EAPAE" xlink:type="simple">PMS</abbrev> one-segmented, 0.86 long, <abbrev xmlns:xlink="http://www.w3.org/1999/xlink" xlink:title="posterior median spinneret" id="ABBRID0EEPAE" xlink:type="simple">PMS</abbrev>-<abbrev xmlns:xlink="http://www.w3.org/1999/xlink" xlink:title="posterior median spinneret" id="ABBRID0EIPAE" xlink:type="simple">PMS</abbrev> 0.23; <abbrev xmlns:xlink="http://www.w3.org/1999/xlink" xlink:title="posterior lateral spinneret" id="ABBRID0EMPAE" xlink:type="simple">PLS</abbrev> divided into three sections, 2.17 long. Female genitalia with a pair of spermathecae slightly tilted to the middle; the terminal lobes of spermathecae hemisphere-shaped; stalks sclerotized and Z-shaped distally, and tilted slightly anteriorly (Fig. <xref ref-type="fig" rid="F3">3G-J</xref>).</p><fig id="F3" position="float" orientation="portrait"><label>Figure 3.</label><caption><p>General somatic morphology and female genitalia of <italic><tp:taxon-name><tp:taxon-name-part taxon-name-part-type="genus" reg="Conothele">Conothele</tp:taxon-name-part><tp:taxon-name-part taxon-name-part-type="species" reg="linzhi">linzhi</tp:taxon-name-part></tp:taxon-name></italic> sp. n. <bold>A–G</bold> holotype (LH-2017-051) <bold>A</bold> dorsal view <bold>B</bold> ventral view <bold>C</bold> chelicerae, labium, coxae of palp and sternum, ventral view <bold>D</bold> spinnerets, ventral view <bold>E</bold> eyes, dorsal view <bold>F</bold> left leg III, prolateral view <bold>G–J</bold> female genitalia, dorsal view <bold>H–J</bold> paratypes <bold>H</bold> (LH-2017-046) <bold>I</bold> (LH-2017-048) <bold>J</bold> (LH-2017-050). Scale bars: 5 mm (<bold>A–C</bold>); 1 mm (<bold>D, E</bold>); 2 mm (<bold>F</bold>); 0.5 mm (<bold>G–J</bold>).</p></caption><graphic xmlns:xlink="http://www.w3.org/1999/xlink" xlink:href="zookeys-833-133-g003.jpg" position="float" orientation="portrait" xlink:type="simple" id="oo_278566.jpg"/></fig></tp:treatment-sec><tp:treatment-sec sec-type="Male" id="SECID0EMRAE"><title>Male.</title><p>Unknown.</p></tp:treatment-sec><tp:treatment-sec sec-type="etymology" id="SECID0ERRAE"><title>Etymology.</title><p>The species epithet, a noun in apposition, refers to the type locality.</p></tp:treatment-sec><tp:treatment-sec sec-type="distribution" id="SECID0EWRAE"><title>Distribution.</title><p>Tibet (Linzhi City).</p></tp:treatment-sec></tp:taxon-treatment>
