# Supplementary material for: Four new species of the trapdoor spider genus Conothele Thorell, 1878 (Araneae, Halonoproctidae) from China
Source: Zookeys. 2019 Apr 1;833:133–50. doi: 10.3897/zookeys.833.32736 (PMC6477841; doi:10.3897/zookeys.833.32736)
Supplement: XML Treatment for Conothele jinggangshan [file zookeys.833.32736-treatment3.xml]

<!DOCTYPE tp:taxon-treatment
  PUBLIC "-//TaxonX//DTD Taxonomic Treatment Publishing DTD v0 20100105//EN" "tax-treatment-NSO.dtd">
<tp:taxon-treatment xmlns:tp="http://www.plazi.org/taxpub"><tp:treatment-meta><kwd-group><label>Taxon classification</label><kwd><named-content xmlns:xlink="http://www.w3.org/1999/xlink" content-type="kingdom">Animalia</named-content></kwd><kwd><named-content xmlns:xlink="http://www.w3.org/1999/xlink" content-type="order">Araneae</named-content></kwd><kwd><named-content xmlns:xlink="http://www.w3.org/1999/xlink" content-type="family">Halonoproctidae</named-content></kwd></kwd-group><mixed-citation publication-type="journal"><person-group><name><surname>Liu</surname><given-names>Hao</given-names></name><name><surname>Xu</surname><given-names>Xin</given-names></name><name><surname>Zhang</surname><given-names>Zengtao</given-names></name><name><surname>Liu</surname><given-names>Fengxing</given-names></name><name><surname>Li</surname><given-names>Daiqin</given-names></name></person-group><article-title>Four new species of the trapdoor spider genus <italic><tp:taxon-name><tp:taxon-name-part taxon-name-part-type="genus" reg="Conothele">Conothele</tp:taxon-name-part></tp:taxon-name></italic> Thorell, 1878 (<tp:taxon-name><tp:taxon-name-part taxon-name-part-type="order">Araneae</tp:taxon-name-part></tp:taxon-name>, <tp:taxon-name><tp:taxon-name-part taxon-name-part-type="family">Halonoproctidae</tp:taxon-name-part></tp:taxon-name>) from China</article-title><source>Zookeys</source><day>01</day><month>4</month><year>2019</year><volume>833</volume><fpage>133</fpage><lpage>150</lpage><pub-id pub-id-type="doi">10.3897/zookeys.833.32736</pub-id></mixed-citation></tp:treatment-meta><tp:nomenclature><tp:taxon-name>
            <tp:taxon-name-part taxon-name-part-type="genus" reg="Conothele">Conothele</tp:taxon-name-part>
            <tp:taxon-name-part taxon-name-part-type="species" reg="jinggangshan">jinggangshan</tp:taxon-name-part>
            <object-id xmlns:xlink="http://www.w3.org/1999/xlink" content-type="zoobank" xlink:type="simple">http://zoobank.org/B259FF23-9B58-40C0-8F4B-11905347CDA9</object-id>
          </tp:taxon-name><tp:taxon-status xmlns:xlink="http://www.w3.org/1999/xlink" xlink:type="simple">sp. n.</tp:taxon-status><xref ref-type="fig" rid="F4">Fig. 4</xref></tp:nomenclature><tp:treatment-sec sec-type="Holotype" id="SECID0EHTAE"><title>Holotype.</title><p>Female (LH-2017-225), collected in Revolutionary Martyrs Cemetery, Ciping Town, Jinggangshan City, Jian City, Jiangxi Province, China, <named-content xmlns:xlink="http://www.w3.org/1999/xlink" content-type="dwc:verbatimCoordinates" xlink:type="simple"><named-content content-type="geo-json" specific-use="{&#34;type&#34;:&#34;Point&#34;,&#34;coordinates&#34;:[114.159900,26.588100]}" id="NCID0EQTAE" xlink:type="simple">26.5881N, 114.1599E</named-content></named-content>, 910 m a.s.l., 12 September 2017, collected by FX Liu, F Li (<named-content xmlns:xlink="http://www.w3.org/1999/xlink" content-type="dwc:institutional_code" xlink:type="simple">CBEE</named-content>).</p></tp:treatment-sec><tp:treatment-sec sec-type="diagnosis" id="SECID0E1TAE"><title>Diagnosis.</title><p>Female of <italic><tp:taxon-name><tp:taxon-name-part taxon-name-part-type="genus" reg="Conothele">C.</tp:taxon-name-part><tp:taxon-name-part taxon-name-part-type="species" reg="jinggangshan">jinggangshan</tp:taxon-name-part></tp:taxon-name></italic> sp. n. can be distinguished from those of the other <italic><tp:taxon-name><tp:taxon-name-part taxon-name-part-type="genus" reg="Conothele">Conothele</tp:taxon-name-part></tp:taxon-name></italic> species by the sternum with a pair of obvious elliptic sigilla (Fig. <xref ref-type="fig" rid="F4">4C</xref>); by the distal part of stalks which are outwardly and then inwardly bend, somewhat semi-circle-like (Fig. <xref ref-type="fig" rid="F4">4G</xref>).</p></tp:treatment-sec><tp:treatment-sec sec-type="description" id="SECID0E1UAE"><title>Description.</title><p><abbrev xmlns:xlink="http://www.w3.org/1999/xlink" xlink:title="total length" id="ABBRID0EAVAE" xlink:type="simple">TL</abbrev> 13.74; chelicerae length 1.77, carapace 6.62 long, 5.40 wide; opisthosoma 6.89 long, 5.70 wide. Carapace dark brown, glabrous, with a few slender setae on or behind the eye tubercle (Fig. <xref ref-type="fig" rid="F4">4A</xref>). Caput arched. Fovea deep and dark (Fig. <xref ref-type="fig" rid="F4">4A</xref>). Eye tubercle black. Eight eyes in two rows, with the anterior eye row procurved, and the posterior eye row slightly recurved (Fig. <xref ref-type="fig" rid="F4">4E</xref>); eye group 0.73 long, 1.38 wide; <abbrev xmlns:xlink="http://www.w3.org/1999/xlink" xlink:title="anterior lateral eye" id="ABBRID0EQVAE" xlink:type="simple">ALE</abbrev>-<abbrev xmlns:xlink="http://www.w3.org/1999/xlink" xlink:title="anterior median eye" id="ABBRID0EUVAE" xlink:type="simple">AME</abbrev> 0.20, <abbrev xmlns:xlink="http://www.w3.org/1999/xlink" xlink:title="anterior median eye" id="ABBRID0EYVAE" xlink:type="simple">AME</abbrev>-<abbrev xmlns:xlink="http://www.w3.org/1999/xlink" xlink:title="anterior median eye" id="ABBRID0E3VAE" xlink:type="simple">AME</abbrev> 0.14, <abbrev xmlns:xlink="http://www.w3.org/1999/xlink" xlink:title="posterior lateral eye" id="ABBRID0EAWAE" xlink:type="simple">PLE</abbrev>-<abbrev xmlns:xlink="http://www.w3.org/1999/xlink" xlink:title="posterior median eye" id="ABBRID0EEWAE" xlink:type="simple">PME</abbrev> 0.02, <abbrev xmlns:xlink="http://www.w3.org/1999/xlink" xlink:title="posterior median eye" id="ABBRID0EIWAE" xlink:type="simple">PME</abbrev>-<abbrev xmlns:xlink="http://www.w3.org/1999/xlink" xlink:title="posterior median eye" id="ABBRID0EMWAE" xlink:type="simple">PME</abbrev> 0.46; <abbrev xmlns:xlink="http://www.w3.org/1999/xlink" xlink:title="median ocular area" id="ABBRID0EQWAE" xlink:type="simple">MOA</abbrev> 0.51 long, front width 0.48, back width 0.86; <abbrev xmlns:xlink="http://www.w3.org/1999/xlink" xlink:title="anterior lateral eye" id="ABBRID0EUWAE" xlink:type="simple">ALE</abbrev>: <abbrev xmlns:xlink="http://www.w3.org/1999/xlink" xlink:title="anterior median eye" id="ABBRID0EYWAE" xlink:type="simple">AME</abbrev>: <abbrev xmlns:xlink="http://www.w3.org/1999/xlink" xlink:title="posterior lateral eye" id="ABBRID0E3WAE" xlink:type="simple">PLE</abbrev>: <abbrev xmlns:xlink="http://www.w3.org/1999/xlink" xlink:title="posterior median eye" id="ABBRID0EAXAE" xlink:type="simple">PME</abbrev> (0.34: 0.17: 0.30: 0.19). Four slender setae on clypeus (Fig. <xref ref-type="fig" rid="F4">4E</xref>). Chelicerae dark brown (dorsal view); inner margin with five teeth, outer margin with seven teeth. Labium, coxae of palp and sternum brown (Fig. <xref ref-type="fig" rid="F4">4C</xref>). Labium 0.82 long, 1.00 wide, with four conspicuous cuspules. Coxae of palp 2.03 long, 1.31 wide, with approx. 41 conspicuous cuspules (the right one, ventral view) (Fig. <xref ref-type="fig" rid="F4">4C</xref>). Sternum 3.09 long, 2.74 wide, with a pair of obvious elliptic sigilla and with small number of setae (Fig. <xref ref-type="fig" rid="F4">4C</xref>).</p><p>Legs brown, light brown ventrally, with long and short brown sparse setae. Basal part of tibia III with saddle-like depression dorsally (Fig. <xref ref-type="fig" rid="F4">4F</xref>). Palp with a single tarsal claw and with two denticles on the claw. Legs each with three tarsal claws, paired claws with one denticle. Leg formula: IV, I, II, III. Measurements of palp and legs: palp 9.07 (3.40+1.42+2.27+1.98), leg I 9.89 (3.65+1.93+2.41+1.04+0.86), leg II 9.40 (3.21+1.66+2.13+1.23+1.17), leg III 9.35 (3.20+1.29+2.01+1.36+1.49), leg IV12.09 (4.14+1.74+2.50+2.16+1.55).</p><p>Opisthosoma ellipsoid, black, scattered with slender short black setae. Spinnerets brown (Fig. <xref ref-type="fig" rid="F4">4D</xref>), <abbrev xmlns:xlink="http://www.w3.org/1999/xlink" xlink:title="posterior median spinneret" id="ABBRID0EAYAE" xlink:type="simple">PMS</abbrev> short and one-segmented, 0.64 long, <abbrev xmlns:xlink="http://www.w3.org/1999/xlink" xlink:title="posterior median spinneret" id="ABBRID0EEYAE" xlink:type="simple">PMS</abbrev>-<abbrev xmlns:xlink="http://www.w3.org/1999/xlink" xlink:title="posterior median spinneret" id="ABBRID0EIYAE" xlink:type="simple">PMS</abbrev> 0.19; <abbrev xmlns:xlink="http://www.w3.org/1999/xlink" xlink:title="posterior lateral spinneret" id="ABBRID0EMYAE" xlink:type="simple">PLS</abbrev> divided into three sections, 1.38 long. Genitalia with a pair of spermathecae, each stalk slender, long, distally sclerotized and folded, which is first bent outwards and then inwards, semi-circle-like; with bowl-shaped lobes (Fig. <xref ref-type="fig" rid="F4">4G</xref>).</p><fig id="F4" position="float" orientation="portrait"><label>Figure 4.</label><caption><p>General somatic morphology and female genitalia of <italic><tp:taxon-name><tp:taxon-name-part taxon-name-part-type="genus" reg="Conothele">Conothele</tp:taxon-name-part><tp:taxon-name-part taxon-name-part-type="species" reg="jinggangshan">jinggangshan</tp:taxon-name-part></tp:taxon-name></italic> sp. n. (holotype, LH-2017-225) <bold>A</bold> dorsal view <bold>B</bold> ventral view <bold>C</bold> chelicerae, labium, coxae of palp and sternum, ventral view <bold>D</bold> spinnerets, ventral view <bold>E</bold> eyes, dorsal view <bold>F</bold> left leg III, prolateral view <bold>G</bold> female genitalia, dorsal view. Scale bars: 5 mm (<bold>A, B</bold>); 1 mm (<bold>D</bold>); 2 mm (<bold>C, F</bold>); 0.5 mm (<bold>E, G</bold>).</p></caption><graphic xmlns:xlink="http://www.w3.org/1999/xlink" xlink:href="zookeys-833-133-g004.jpg" position="float" orientation="portrait" xlink:type="simple" id="oo_278567.jpg"/></fig></tp:treatment-sec><tp:treatment-sec sec-type="Male" id="SECID0EC1AE"><title>Male.</title><p>Unknown.</p></tp:treatment-sec><tp:treatment-sec sec-type="etymology" id="SECID0EH1AE"><title>Etymology.</title><p>The species epithet, a noun in apposition, refers to the type locality.</p></tp:treatment-sec><tp:treatment-sec sec-type="distribution" id="SECID0EM1AE"><title>Distribution.</title><p>Jiangxi Province (Jinggangshan City).</p></tp:treatment-sec></tp:taxon-treatment>
