# Supplementary material for: Four new species of the trapdoor spider genus Conothele Thorell, 1878 (Araneae, Halonoproctidae) from China
Source: Zookeys. 2019 Apr 1;833:133–50. doi: 10.3897/zookeys.833.32736 (PMC6477841; doi:10.3897/zookeys.833.32736)
Supplement: XML Treatment for Conothele baisha [file zookeys.833.32736-treatment4.xml]

<!DOCTYPE tp:taxon-treatment
  PUBLIC "-//TaxonX//DTD Taxonomic Treatment Publishing DTD v0 20100105//EN" "tax-treatment-NSO.dtd">
<tp:taxon-treatment xmlns:tp="http://www.plazi.org/taxpub"><tp:treatment-meta><kwd-group><label>Taxon classification</label><kwd><named-content xmlns:xlink="http://www.w3.org/1999/xlink" content-type="kingdom">Animalia</named-content></kwd><kwd><named-content xmlns:xlink="http://www.w3.org/1999/xlink" content-type="order">Araneae</named-content></kwd><kwd><named-content xmlns:xlink="http://www.w3.org/1999/xlink" content-type="family">Halonoproctidae</named-content></kwd></kwd-group><mixed-citation publication-type="journal"><person-group><name><surname>Liu</surname><given-names>Hao</given-names></name><name><surname>Xu</surname><given-names>Xin</given-names></name><name><surname>Zhang</surname><given-names>Zengtao</given-names></name><name><surname>Liu</surname><given-names>Fengxing</given-names></name><name><surname>Li</surname><given-names>Daiqin</given-names></name></person-group><article-title>Four new species of the trapdoor spider genus <italic><tp:taxon-name><tp:taxon-name-part taxon-name-part-type="genus" reg="Conothele">Conothele</tp:taxon-name-part></tp:taxon-name></italic> Thorell, 1878 (<tp:taxon-name><tp:taxon-name-part taxon-name-part-type="order">Araneae</tp:taxon-name-part></tp:taxon-name>, <tp:taxon-name><tp:taxon-name-part taxon-name-part-type="family">Halonoproctidae</tp:taxon-name-part></tp:taxon-name>) from China</article-title><source>Zookeys</source><day>01</day><month>4</month><year>2019</year><volume>833</volume><fpage>133</fpage><lpage>150</lpage><pub-id pub-id-type="doi">10.3897/zookeys.833.32736</pub-id></mixed-citation></tp:treatment-meta><tp:nomenclature><tp:taxon-name>
            <tp:taxon-name-part taxon-name-part-type="genus" reg="Conothele">Conothele</tp:taxon-name-part>
            <tp:taxon-name-part taxon-name-part-type="species" reg="baisha">baisha</tp:taxon-name-part>
            <object-id xmlns:xlink="http://www.w3.org/1999/xlink" content-type="zoobank" xlink:type="simple">http://zoobank.org/464B6E9B-B04A-49F8-8516-AE79A33A12A7</object-id>
          </tp:taxon-name><tp:taxon-status xmlns:xlink="http://www.w3.org/1999/xlink" xlink:type="simple">sp. n.</tp:taxon-status><xref ref-type="fig" rid="F5">Figs 5</xref><xref ref-type="fig" rid="F6">, 6</xref></tp:nomenclature><tp:treatment-sec sec-type="Holotype" id="SECID0EB3AE"><title>Holotype.</title><p>Female (LH-2017-136), collected in Nanmeiling, Yacha Town, Baisha County, Hainan Province, China, <named-content xmlns:xlink="http://www.w3.org/1999/xlink" content-type="dwc:verbatimCoordinates" xlink:type="simple"><named-content content-type="geo-json" specific-use="{&#34;type&#34;:&#34;Point&#34;,&#34;coordinates&#34;:[109.422700,19.107500]}" id="NCID0EK3AE" xlink:type="simple">19.1075N, 109.4227E</named-content></named-content>, 250 m a.s.l., 10 August 2017, collected by FX Liu, D Li, ZT Zhang, X Xu (<named-content xmlns:xlink="http://www.w3.org/1999/xlink" content-type="dwc:institutional_code" xlink:type="simple">CBEE</named-content>).</p></tp:treatment-sec><tp:treatment-sec sec-type="Paratypes" id="SECID0EU3AE"><title>Paratypes.</title><p>2 females (LH-2017-128, LH-2017-135) collected at the same locality as the holotype (<named-content xmlns:xlink="http://www.w3.org/1999/xlink" content-type="dwc:institutional_code" xlink:type="simple">CBEE</named-content>); 1 female (LH-2017-080), collected in Yalong Village, Tianan Township, Donghe Town, Dongfang City, Hainan Province, China, <named-content xmlns:xlink="http://www.w3.org/1999/xlink" content-type="dwc:verbatimCoordinates" xlink:type="simple"><named-content content-type="geo-json" specific-use="{&#34;type&#34;:&#34;Point&#34;,&#34;coordinates&#34;:[108.897600,18.994700]}" id="NCID0EC4AE" xlink:type="simple">18.9947N, 108.8976E</named-content></named-content>, 170 m a.s.l., 5 August 2017; 1 female (LH-2017-089), collected in Jishi Village, Changjiang County, Hainan Province, China, <named-content xmlns:xlink="http://www.w3.org/1999/xlink" content-type="dwc:verbatimCoordinates" xlink:type="simple"><named-content content-type="geo-json" specific-use="{&#34;type&#34;:&#34;Point&#34;,&#34;coordinates&#34;:[109.073000,19.230500]}" id="NCID0EK4AE" xlink:type="simple">19.2305N, 109.0730E</named-content></named-content>, 170 m a.s.l., 6 August 2017; 1 female (LH-2017-090), collected in Bawangling National Forest Park, Baoshan village, Changjiang County, Hainan Province, China, <named-content xmlns:xlink="http://www.w3.org/1999/xlink" content-type="dwc:verbatimCoordinates" xlink:type="simple"><named-content content-type="geo-json" specific-use="{&#34;type&#34;:&#34;Point&#34;,&#34;coordinates&#34;:[109.082200,19.075700]}" id="NCID0ES4AE" xlink:type="simple">19.0757N, 109.0822E</named-content></named-content>, 210 m a.s.l., 7 August 2017; 1 female (LH-2017-161), collected in Shiyixinyi Village, Wuzhishan City, Hainan Province, China. <named-content xmlns:xlink="http://www.w3.org/1999/xlink" content-type="dwc:verbatimCoordinates" xlink:type="simple"><named-content content-type="geo-json" specific-use="{&#34;type&#34;:&#34;Point&#34;,&#34;coordinates&#34;:[109.511800,18.912200]}" id="NCID0E14AE" xlink:type="simple">18.9122N, 109.5118E</named-content></named-content>, 290 m a.s.l., 11 August 2017, all collected by FX Liu, D Li, ZT Zhang, X Xu (<named-content xmlns:xlink="http://www.w3.org/1999/xlink" content-type="dwc:institutional_code" xlink:type="simple">CBEE</named-content>).</p></tp:treatment-sec><tp:treatment-sec sec-type="diagnosis" id="SECID0EE5AE"><title>Diagnosis.</title><p>Female genitalia of <italic><tp:taxon-name><tp:taxon-name-part taxon-name-part-type="genus" reg="Conothele">C.</tp:taxon-name-part><tp:taxon-name-part taxon-name-part-type="species" reg="baisha">baisha</tp:taxon-name-part></tp:taxon-name></italic> sp. n. resembles <italic><tp:taxon-name><tp:taxon-name-part taxon-name-part-type="genus" reg="Conothele">C.</tp:taxon-name-part><tp:taxon-name-part taxon-name-part-type="species" reg="daxinensis">daxinensis</tp:taxon-name-part></tp:taxon-name></italic> (Xu, Xu &amp; Li, 2017), but can be distinguished from the latter by the spermathecae with each stalk sturdy, short, simple and direct (Fig. <xref ref-type="fig" rid="F5">5G</xref>). It can be also distinguished from <italic><tp:taxon-name><tp:taxon-name-part taxon-name-part-type="genus" reg="Conothele">C.</tp:taxon-name-part><tp:taxon-name-part taxon-name-part-type="species" reg="baoting">baoting</tp:taxon-name-part></tp:taxon-name></italic> sp. n. by short stalks without the trench between the distal part of the stalks and the lobes. Moreover, <italic><tp:taxon-name><tp:taxon-name-part taxon-name-part-type="genus" reg="Conothele">C.</tp:taxon-name-part><tp:taxon-name-part taxon-name-part-type="species" reg="baisha">baisha</tp:taxon-name-part></tp:taxon-name></italic> sp. n. can be distinguished from <italic><tp:taxon-name><tp:taxon-name-part taxon-name-part-type="genus" reg="Conothele">C.</tp:taxon-name-part><tp:taxon-name-part taxon-name-part-type="species" reg="baoting">baoting</tp:taxon-name-part></tp:taxon-name></italic> sp. n. by the following unique nucleotide substitutions in the standard DNA barcode alignment: A (13), G (97), A (134), T (157), A (172), G (196), C (205), A (223), T (224), A (253), G (280), C (302), G (304), C (322), A (421), G (424), A (502), G (520), A (592), A (634), G (637).</p></tp:treatment-sec><tp:treatment-sec sec-type="description" id="SECID0EGAAG"><title>Description.</title><p>TL10.35; chelicerae length 1.49, carapace 4.76 long, 4.28 wide; opisthosoma 4.83 long, 4.22 wide. Carapace brown, glabrous, with a few slender setae on or behind the eye tubercle (Fig. <xref ref-type="fig" rid="F5">5A</xref>). Caput arched. Fovea deep and brown (Fig. <xref ref-type="fig" rid="F5">5A</xref>). Eye tubercle black. Eight eyes in two rows, with the anterior eye row slightly procurved, and the posterior eye row slightly recurved (Fig. <xref ref-type="fig" rid="F5">5E</xref>); eye group 0.56 long, 1.18 wide; <abbrev xmlns:xlink="http://www.w3.org/1999/xlink" xlink:title="anterior lateral eye" id="ABBRID0EYAAG" xlink:type="simple">ALE</abbrev>-<abbrev xmlns:xlink="http://www.w3.org/1999/xlink" xlink:title="anterior median eye" id="ABBRID0E3AAG" xlink:type="simple">AME</abbrev> 0.14, <abbrev xmlns:xlink="http://www.w3.org/1999/xlink" xlink:title="anterior median eye" id="ABBRID0EABAG" xlink:type="simple">AME</abbrev>-<abbrev xmlns:xlink="http://www.w3.org/1999/xlink" xlink:title="anterior median eye" id="ABBRID0EEBAG" xlink:type="simple">AME</abbrev> 0.10, <abbrev xmlns:xlink="http://www.w3.org/1999/xlink" xlink:title="posterior lateral eye" id="ABBRID0EIBAG" xlink:type="simple">PLE</abbrev>-<abbrev xmlns:xlink="http://www.w3.org/1999/xlink" xlink:title="posterior median eye" id="ABBRID0EMBAG" xlink:type="simple">PME</abbrev> 0.04, <abbrev xmlns:xlink="http://www.w3.org/1999/xlink" xlink:title="posterior median eye" id="ABBRID0EQBAG" xlink:type="simple">PME</abbrev>-<abbrev xmlns:xlink="http://www.w3.org/1999/xlink" xlink:title="posterior median eye" id="ABBRID0EUBAG" xlink:type="simple">PME</abbrev> 0.36; <abbrev xmlns:xlink="http://www.w3.org/1999/xlink" xlink:title="median ocular area" id="ABBRID0EYBAG" xlink:type="simple">MOA</abbrev> 0.43 long, front width 0.43, back width 0.70; <abbrev xmlns:xlink="http://www.w3.org/1999/xlink" xlink:title="anterior lateral eye" id="ABBRID0E3BAG" xlink:type="simple">ALE</abbrev>: <abbrev xmlns:xlink="http://www.w3.org/1999/xlink" xlink:title="anterior median eye" id="ABBRID0EACAG" xlink:type="simple">AME</abbrev>: <abbrev xmlns:xlink="http://www.w3.org/1999/xlink" xlink:title="posterior lateral eye" id="ABBRID0EECAG" xlink:type="simple">PLE</abbrev>: <abbrev xmlns:xlink="http://www.w3.org/1999/xlink" xlink:title="posterior median eye" id="ABBRID0EICAG" xlink:type="simple">PME</abbrev> (0.34: 0.19: 0.23: 0.16). Three slightly thick setae on clypeus (Fig. <xref ref-type="fig" rid="F5">5E</xref>). Chelicerae dark brown (dorsal view); inner margin with three teeth, outer margin with seven teeth. Labium, coxae of palp and sternum brown (Fig. <xref ref-type="fig" rid="F5">5C</xref>). Labium 0.53 long, 0.80 wide, with four conspicuous cuspules. Coxae of palp 1.50 long, 1.10 wide, with approx. 13 conspicuous cuspules (the right one, ventral view) (Fig. <xref ref-type="fig" rid="F5">5C</xref>). Sternum 2.97 long, 2.35 wide, with a large smooth area which lacks setae in the center, but many setae outside this area (Fig. <xref ref-type="fig" rid="F5">5C</xref>).</p><p>Legs brown, with long and short brown sparse setae. Basal part of tibia III with saddle-like depression dorsally (Fig. <xref ref-type="fig" rid="F5">5F</xref>). Palp with a single tarsal claw, with two denticles on the claw. Legs each with three tarsal claws, paired claws with one denticle. Leg formula: IV, I, III, II. Measurements: palp 6.86 (2.63+1.25+1.42+1.56), leg I 8.11 (2.97+1.46+1.83+0.99+0.86), leg II 7.18 (2.55+1.36+1.54+0.84+0.89), leg III 7.46 (2.92+0.92+1.45+0.92+1.25), leg IV 8.64 (3.07+1.22+1.62+1.42+1.31). Leg II and leg III are almost the same length.</p><fig id="F5" position="float" orientation="portrait"><label>Figure 5.</label><caption><p>General somatic morphology and female genitalia of <italic><tp:taxon-name><tp:taxon-name-part taxon-name-part-type="genus" reg="Conothele">Conothele</tp:taxon-name-part><tp:taxon-name-part taxon-name-part-type="species" reg="baisha">baisha</tp:taxon-name-part></tp:taxon-name></italic> sp. n. holotype (LH-2017-136) <bold>A</bold> dorsal view <bold>B</bold> ventral view <bold>C</bold> chelicerae, labium, coxae of palp and sternum, ventral view <bold>D</bold> spinnerets, ventral view <bold>E</bold> eyes, dorsal view <bold>F</bold> left leg III, prolateral view <bold>G</bold> female genitalia, dorsal view. Scale bars: 5 mm (<bold>A, B</bold>); 1 mm (<bold>D</bold>); 2 mm (<bold>C, F</bold>); 0.5 mm (<bold>E, G</bold>).</p></caption><graphic xmlns:xlink="http://www.w3.org/1999/xlink" xlink:href="zookeys-833-133-g005.jpg" position="float" orientation="portrait" xlink:type="simple" id="oo_278568.jpg"/></fig><p>Opisthosoma ellipsoid and black, scattered with many slender, short black setae. Spinnerets brown (Fig. <xref ref-type="fig" rid="F5">5D</xref>), <abbrev xmlns:xlink="http://www.w3.org/1999/xlink" xlink:title="posterior median spinneret" id="ABBRID0EWEAG" xlink:type="simple">PMS</abbrev> short and one-segmented, 0.48 long, <abbrev xmlns:xlink="http://www.w3.org/1999/xlink" xlink:title="posterior median spinneret" id="ABBRID0E1EAG" xlink:type="simple">PMS</abbrev>-<abbrev xmlns:xlink="http://www.w3.org/1999/xlink" xlink:title="posterior median spinneret" id="ABBRID0E5EAG" xlink:type="simple">PMS</abbrev> 0.08; <abbrev xmlns:xlink="http://www.w3.org/1999/xlink" xlink:title="posterior lateral spinneret" id="ABBRID0ECFAG" xlink:type="simple">PLS</abbrev> divided into three sections, 0.78 long. Genitalia with a pair of spermathecae, terminating with face-to-face bowl-shaped lobes; stalks sclerotized distally, each stalk sturdy, short, simple and direct, without the trench between the distal part of the stalks and the lobes (Fig. <xref ref-type="fig" rid="F5">5G</xref>).</p></tp:treatment-sec><tp:treatment-sec sec-type="variation" id="SECID0EKFAG"><title>Variation.</title><p>The female genitalia show considerable intraspecific variations: the spermathecae stalks of the holotype (Fig. <xref ref-type="fig" rid="F5">5G</xref>) and some paratypes are unbent (Fig. <xref ref-type="fig" rid="F6">6A–C, E</xref>), or slightly curved (Fig. <xref ref-type="fig" rid="F6">6D</xref>), or the stalk on the left is tilted to the right by ca. 30°, and the right stalk is curled distally (Fig. <xref ref-type="fig" rid="F6">6F</xref>). The spermathecae of all samples are face to face, except for one (Fig. <xref ref-type="fig" rid="F6">6F</xref>).</p><fig id="F6" position="float" orientation="portrait"><label>Figure 6.</label><caption><p>Female genitalia of the paratypes of <italic><tp:taxon-name><tp:taxon-name-part taxon-name-part-type="genus" reg="Conothele">Conothele</tp:taxon-name-part><tp:taxon-name-part taxon-name-part-type="species" reg="baisha">baisha</tp:taxon-name-part></tp:taxon-name></italic> sp. n. showing the intraspecific variations in spermathecae. <bold>A</bold> (LH-2017-080) <bold>B</bold> (LH-2017-089) <bold>C</bold> (LH-2017-090) <bold>D</bold> (LH-2017-128) <bold>E</bold> (LH-2017-135) <bold>F</bold> (LH-2017-161), dorsal view. Scale bars: 0.5 mm.</p></caption><graphic xmlns:xlink="http://www.w3.org/1999/xlink" xlink:href="zookeys-833-133-g006.jpg" position="float" orientation="portrait" xlink:type="simple" id="oo_278569.jpg"/></fig></tp:treatment-sec><tp:treatment-sec sec-type="Male" id="SECID0EIHAG"><title>Male.</title><p>Unknown.</p></tp:treatment-sec><tp:treatment-sec sec-type="etymology" id="SECID0ENHAG"><title>Etymology.</title><p>The species epithet, a noun in apposition, refers to the type locality.</p></tp:treatment-sec><tp:treatment-sec sec-type="distribution" id="SECID0ESHAG"><title>Distribution.</title><p>Hainan Province (Baisha County, Changjiang County, Dongfang City, Wuzhishan City).</p></tp:treatment-sec><tp:treatment-sec sec-type="GenBank accession numbers" id="SECID0EXHAG"><title>GenBank accession numbers.</title><p>LH-2017-080: MK454955; LH-2017-089: MK454956; LH-2017-090: MK454957; LH-2017-128: MK454958; LH-2017-135: MK454959; LH-2017-136: MK454960; LH-2017-161: MK454961.</p></tp:treatment-sec><tp:treatment-sec sec-type="remarks" id="SECID0E3HAG"><title>Remarks.</title><p>The mean intraspecific genetic distance of <italic><tp:taxon-name><tp:taxon-name-part taxon-name-part-type="genus" reg="Conothele">C.</tp:taxon-name-part><tp:taxon-name-part taxon-name-part-type="species" reg="baisha">baisha</tp:taxon-name-part></tp:taxon-name></italic> sp. n. is 1.25 % and 1.23 % using Kimura 2-parameter (K2P) model and <italic>p</italic>-distance model, respectively. The interspecific genetic distance between <italic><tp:taxon-name><tp:taxon-name-part taxon-name-part-type="genus" reg="Conothele">C.</tp:taxon-name-part><tp:taxon-name-part taxon-name-part-type="species" reg="baisha">baisha</tp:taxon-name-part></tp:taxon-name></italic> sp. n. and <italic><tp:taxon-name><tp:taxon-name-part taxon-name-part-type="genus" reg="Conothele">C.</tp:taxon-name-part><tp:taxon-name-part taxon-name-part-type="species" reg="baoting">baoting</tp:taxon-name-part></tp:taxon-name></italic> sp. n. is 5.78 % and 5.49 % using K2P and <italic>p</italic>-distance, respectively. This interspecific genetic distance in <italic><tp:taxon-name><tp:taxon-name-part taxon-name-part-type="genus" reg="Conothele">Conothele</tp:taxon-name-part></tp:taxon-name></italic> is comparable to other mygalomorphs identified at 5–6% (<xref ref-type="bibr" rid="B14">Hamilton et al. 2011</xref>, <xref ref-type="bibr" rid="B15">2014</xref>).</p></tp:treatment-sec><ref-list><ref id="B14"><mixed-citation xmlns:xlink="http://www.w3.org/1999/xlink" xlink:type="simple"><person-group><name name-style="western"><surname>Hamilton</surname><given-names>CA</given-names></name><name name-style="western"><surname>Formanowicz</surname><given-names>DR</given-names></name><name name-style="western"><surname>Bond</surname><given-names>JE</given-names></name></person-group> (<year>2011</year>) Species delimitation and phylogeography of <italic><tp:taxon-name><tp:taxon-name-part taxon-name-part-type="genus">Aphonopelma</tp:taxon-name-part><tp:taxon-name-part taxon-name-part-type="species">hentzi</tp:taxon-name-part></tp:taxon-name></italic> (<tp:taxon-name><tp:taxon-name-part taxon-name-part-type="order">Araneae</tp:taxon-name-part></tp:taxon-name>, <tp:taxon-name><tp:taxon-name-part taxon-name-part-type="suborder">Mygalomorphae</tp:taxon-name-part></tp:taxon-name>, <tp:taxon-name><tp:taxon-name-part taxon-name-part-type="family">Theraphosidae</tp:taxon-name-part></tp:taxon-name>): cryptic diversity in North American tarantulas. PLoS ONE 6: e26207. <ext-link xlink:type="simple" ext-link-type="doi" xlink:href="10.1371/journal.pone.0026207">https://doi.org/10.1371/journal.pone.0026207</ext-link></mixed-citation></ref><ref id="B15"><mixed-citation xmlns:xlink="http://www.w3.org/1999/xlink" xlink:type="simple"><person-group><name name-style="western"><surname>Hamilton</surname><given-names>CA</given-names></name><name name-style="western"><surname>Hendrixson</surname><given-names>BE</given-names></name><name name-style="western"><surname>Brewer</surname><given-names>MS</given-names></name><name name-style="western"><surname>Bond</surname><given-names>JE</given-names></name></person-group> (<year>2014</year>) <article-title>An evaluation of sampling effects on multiple DNA barcoding methods leads to an integrative approach for delimiting species: A case study of the North American tarantula genus <italic><tp:taxon-name><tp:taxon-name-part taxon-name-part-type="genus">Aphonopelma</tp:taxon-name-part></tp:taxon-name></italic> (<tp:taxon-name><tp:taxon-name-part taxon-name-part-type="order">Araneae</tp:taxon-name-part></tp:taxon-name>, <tp:taxon-name><tp:taxon-name-part taxon-name-part-type="suborder">Mygalomorphae</tp:taxon-name-part></tp:taxon-name>, <tp:taxon-name><tp:taxon-name-part taxon-name-part-type="family">Theraphosidae</tp:taxon-name-part></tp:taxon-name>).</article-title><source>Molecular Phylogenetics and Evolution</source><volume>71</volume>: <fpage>79</fpage>–<lpage>93</lpage>. <ext-link xlink:type="simple" ext-link-type="doi" xlink:href="10.1016/j.ympev.2013.11.007">https://doi.org/10.1016/j.ympev.2013.11.007</ext-link></mixed-citation></ref></ref-list></tp:taxon-treatment>
