# Supplementary material for: Four new species of the trapdoor spider genus Conothele Thorell, 1878 (Araneae, Halonoproctidae) from China
Source: Zookeys. 2019 Apr 1;833:133–50. doi: 10.3897/zookeys.833.32736 (PMC6477841; doi:10.3897/zookeys.833.32736)
Supplement: XML Treatment for Conothele baoting [file zookeys.833.32736-treatment5.xml]

<!DOCTYPE tp:taxon-treatment
  PUBLIC "-//TaxonX//DTD Taxonomic Treatment Publishing DTD v0 20100105//EN" "tax-treatment-NSO.dtd">
<tp:taxon-treatment xmlns:tp="http://www.plazi.org/taxpub"><tp:treatment-meta><kwd-group><label>Taxon classification</label><kwd><named-content xmlns:xlink="http://www.w3.org/1999/xlink" content-type="kingdom">Animalia</named-content></kwd><kwd><named-content xmlns:xlink="http://www.w3.org/1999/xlink" content-type="order">Araneae</named-content></kwd><kwd><named-content xmlns:xlink="http://www.w3.org/1999/xlink" content-type="family">Halonoproctidae</named-content></kwd></kwd-group><mixed-citation publication-type="journal"><person-group><name><surname>Liu</surname><given-names>Hao</given-names></name><name><surname>Xu</surname><given-names>Xin</given-names></name><name><surname>Zhang</surname><given-names>Zengtao</given-names></name><name><surname>Liu</surname><given-names>Fengxing</given-names></name><name><surname>Li</surname><given-names>Daiqin</given-names></name></person-group><article-title>Four new species of the trapdoor spider genus <italic><tp:taxon-name><tp:taxon-name-part taxon-name-part-type="genus" reg="Conothele">Conothele</tp:taxon-name-part></tp:taxon-name></italic> Thorell, 1878 (<tp:taxon-name><tp:taxon-name-part taxon-name-part-type="order">Araneae</tp:taxon-name-part></tp:taxon-name>, <tp:taxon-name><tp:taxon-name-part taxon-name-part-type="family">Halonoproctidae</tp:taxon-name-part></tp:taxon-name>) from China</article-title><source>Zookeys</source><day>01</day><month>4</month><year>2019</year><volume>833</volume><fpage>133</fpage><lpage>150</lpage><pub-id pub-id-type="doi">10.3897/zookeys.833.32736</pub-id></mixed-citation></tp:treatment-meta><tp:nomenclature><tp:taxon-name>
            <tp:taxon-name-part taxon-name-part-type="genus" reg="Conothele">Conothele</tp:taxon-name-part>
            <tp:taxon-name-part taxon-name-part-type="species" reg="baoting">baoting</tp:taxon-name-part>
            <object-id xmlns:xlink="http://www.w3.org/1999/xlink" content-type="zoobank" xlink:type="simple">http://zoobank.org/BB49CB7D-E6A6-4994-A5F3-3F63720DFFA5</object-id>
          </tp:taxon-name><tp:taxon-status xmlns:xlink="http://www.w3.org/1999/xlink" xlink:type="simple">sp. n.</tp:taxon-status><xref ref-type="fig" rid="F7">Figs 7</xref><xref ref-type="fig" rid="F8">, 8</xref></tp:nomenclature><tp:treatment-sec sec-type="Holotype" id="SECID0EGLAG"><title>Holotype.</title><p>Female (LH-2017-205), collected in Maoding Village, Shiling Town, Baoting County, Hainan Province, China, <named-content xmlns:xlink="http://www.w3.org/1999/xlink" content-type="dwc:verbatimCoordinates" xlink:type="simple"><named-content content-type="geo-json" specific-use="{&#34;type&#34;:&#34;Point&#34;,&#34;coordinates&#34;:[109.756300,18.698700]}" id="NCID0EPLAG" xlink:type="simple">18.6987N, 109.7563E</named-content></named-content>, 160 m a.s.l., 20 August 2017, collected by FX Liu, D Li, X Xu (<named-content xmlns:xlink="http://www.w3.org/1999/xlink" content-type="dwc:institutional_code" xlink:type="simple">CBEE</named-content>).</p></tp:treatment-sec><tp:treatment-sec sec-type="Paratypes" id="SECID0EZLAG"><title>Paratypes.</title><p>1 female (LH-2017-209), collected at the same locality as the holotype (<named-content xmlns:xlink="http://www.w3.org/1999/xlink" content-type="dwc:institutional_code" xlink:type="simple">CBEE</named-content>); 5 females (LH-2017-165, LH-2017-166, LH-2017-167, LH-2017-168, LH-2017-169), collected in Wuzhishan City, Hainan Province, China, <named-content xmlns:xlink="http://www.w3.org/1999/xlink" content-type="dwc:verbatimCoordinates" xlink:type="simple"><named-content content-type="geo-json" specific-use="{&#34;type&#34;:&#34;Point&#34;,&#34;coordinates&#34;:[109.512400,18.814700]}" id="NCID0EHMAG" xlink:type="simple">18.8147N, 109.5124E</named-content></named-content>, 260–470 m a.s.l., 12 August 2017, collected by FX Liu, D Li, ZT Zhang, X Xu (<named-content xmlns:xlink="http://www.w3.org/1999/xlink" content-type="dwc:institutional_code" xlink:type="simple">CBEE</named-content>); 4 females (LH-2017-179, LH-2017-180, LH-2017-196, LH-2017-198), collected in Qiongzhong County, Hainan Province, China, <named-content xmlns:xlink="http://www.w3.org/1999/xlink" content-type="dwc:verbatimCoordinates" xlink:type="simple"><named-content content-type="geo-json" specific-use="{&#34;type&#34;:&#34;Point&#34;,&#34;coordinates&#34;:[109.672000,18.989900]}" id="NCID0EUMAG" xlink:type="simple">18.9899N, 109.6720E</named-content></named-content>, 190–380 m a.s.l., 14–17 August 2017, collected by FX Liu, D Li, X Xu (<named-content xmlns:xlink="http://www.w3.org/1999/xlink" content-type="dwc:institutional_code" xlink:type="simple">CBEE</named-content>); 1 female (LH-2017-187), collected in Wupo Town, Tunchang County, Hainan Province, China, <named-content xmlns:xlink="http://www.w3.org/1999/xlink" content-type="dwc:verbatimCoordinates" xlink:type="simple"><named-content content-type="geo-json" specific-use="{&#34;type&#34;:&#34;Point&#34;,&#34;coordinates&#34;:[110.062500,19.138000]}" id="NCID0EBNAG" xlink:type="simple">19.1380N, 110.0625E</named-content></named-content>, 90 m a.s.l., 15 August 2017, collected by FX Liu, D Li, X Xu (<named-content xmlns:xlink="http://www.w3.org/1999/xlink" content-type="dwc:institutional_code" xlink:type="simple">CBEE</named-content>); 3 females (LH-2017-211, LH-2017-212, LH-2017-213), collected in Baoqian Village, Tianya District, Sanya Ciy, Hainan Province, China, <named-content xmlns:xlink="http://www.w3.org/1999/xlink" content-type="dwc:verbatimCoordinates" xlink:type="simple"><named-content content-type="geo-json" specific-use="{&#34;type&#34;:&#34;Point&#34;,&#34;coordinates&#34;:[109.422400,18.393100]}" id="NCID0EONAG" xlink:type="simple">18.3931N, 109.4224E</named-content></named-content>, 90 m a.s.l., 22 August 2017, collected by FX Liu, D Li, X Xu (<named-content xmlns:xlink="http://www.w3.org/1999/xlink" content-type="dwc:institutional_code" xlink:type="simple">CBEE</named-content>).</p></tp:treatment-sec><tp:treatment-sec sec-type="diagnosis" id="SECID0EYNAG"><title>Diagnosis.</title><p>Females of <italic><tp:taxon-name><tp:taxon-name-part taxon-name-part-type="genus" reg="Conothele">C.</tp:taxon-name-part><tp:taxon-name-part taxon-name-part-type="species" reg="baoting">baoting</tp:taxon-name-part></tp:taxon-name></italic> sp. n. can be distinguished from those of other <italic><tp:taxon-name><tp:taxon-name-part taxon-name-part-type="genus" reg="Conothele">Conothele</tp:taxon-name-part></tp:taxon-name></italic> species by the spermathecae with plate-shaped lobes, each stalk slender, long, distally sclerotized and thickened, and narrowest in the middle. It can be distinguished from <italic><tp:taxon-name><tp:taxon-name-part taxon-name-part-type="genus" reg="Conothele">C.</tp:taxon-name-part><tp:taxon-name-part taxon-name-part-type="species" reg="baisha">baisha</tp:taxon-name-part></tp:taxon-name></italic> sp. n. by long stalks each with an obvious trench between the distal part of the stalk and the lobe (Fig. <xref ref-type="fig" rid="F7">7G</xref>). Moreover, <italic><tp:taxon-name><tp:taxon-name-part taxon-name-part-type="genus" reg="Conothele">C.</tp:taxon-name-part><tp:taxon-name-part taxon-name-part-type="species" reg="baoting">baoting</tp:taxon-name-part></tp:taxon-name></italic> sp. n. can be diagnosed from <italic><tp:taxon-name><tp:taxon-name-part taxon-name-part-type="genus" reg="Conothele">C.</tp:taxon-name-part><tp:taxon-name-part taxon-name-part-type="species" reg="baisha">baisha</tp:taxon-name-part></tp:taxon-name></italic> sp. n. by the following unique nucleotide substitutions in the standard DNA barcode alignment: G (13), T (97), G (134), A (157), G (172), A (196), T (205), G (223), C (224), T (253), A (280), T (302), A (304), T (322), C (376), G (421), A (424), G (502), A (520), G (592), G (634), A (637).</p></tp:treatment-sec><tp:treatment-sec sec-type="description" id="SECID0EVPAG"><title>Description.</title><p><abbrev xmlns:xlink="http://www.w3.org/1999/xlink" xlink:title="total length" id="ABBRID0E2PAG" xlink:type="simple">TL</abbrev> 14.71, chelicerae length 1.80, carapace 6.92 long, 6.20 wide; opisthosoma 6.52 long, 5.40 wide. Carapace light brown, glabrous, with a few slender setae on or behind the eye tubercle (Fig. <xref ref-type="fig" rid="F7">7A</xref>). Caput arched. Fovea deep and brown (Fig. <xref ref-type="fig" rid="F7">7A</xref>). Eye tubercle black. Eight eyes in two rows, with both two eye rows straight (Fig. <xref ref-type="fig" rid="F7">7E</xref>); eye group 0.76 long, 1.39 wide; <abbrev xmlns:xlink="http://www.w3.org/1999/xlink" xlink:title="anterior lateral eye" id="ABBRID0ELQAG" xlink:type="simple">ALE</abbrev>-<abbrev xmlns:xlink="http://www.w3.org/1999/xlink" xlink:title="anterior median eye" id="ABBRID0EPQAG" xlink:type="simple">AME</abbrev> 0.19, <abbrev xmlns:xlink="http://www.w3.org/1999/xlink" xlink:title="anterior median eye" id="ABBRID0ETQAG" xlink:type="simple">AME</abbrev>-<abbrev xmlns:xlink="http://www.w3.org/1999/xlink" xlink:title="anterior median eye" id="ABBRID0EXQAG" xlink:type="simple">AME</abbrev> 0.25, <abbrev xmlns:xlink="http://www.w3.org/1999/xlink" xlink:title="posterior lateral eye" id="ABBRID0E2QAG" xlink:type="simple">PLE</abbrev>-<abbrev xmlns:xlink="http://www.w3.org/1999/xlink" xlink:title="posterior median eye" id="ABBRID0E6QAG" xlink:type="simple">PME</abbrev> 0.03, <abbrev xmlns:xlink="http://www.w3.org/1999/xlink" xlink:title="posterior median eye" id="ABBRID0EDRAG" xlink:type="simple">PME</abbrev>-<abbrev xmlns:xlink="http://www.w3.org/1999/xlink" xlink:title="posterior median eye" id="ABBRID0EHRAG" xlink:type="simple">PME</abbrev> 0.57; <abbrev xmlns:xlink="http://www.w3.org/1999/xlink" xlink:title="median ocular area" id="ABBRID0ELRAG" xlink:type="simple">MOA</abbrev> 0.66 long, front width 0.56, back width 0.90; <abbrev xmlns:xlink="http://www.w3.org/1999/xlink" xlink:title="anterior lateral eye" id="ABBRID0EPRAG" xlink:type="simple">ALE</abbrev>: <abbrev xmlns:xlink="http://www.w3.org/1999/xlink" xlink:title="anterior median eye" id="ABBRID0ETRAG" xlink:type="simple">AME</abbrev>: <abbrev xmlns:xlink="http://www.w3.org/1999/xlink" xlink:title="posterior lateral eye" id="ABBRID0EXRAG" xlink:type="simple">PLE</abbrev>: <abbrev xmlns:xlink="http://www.w3.org/1999/xlink" xlink:title="posterior median eye" id="ABBRID0E2RAG" xlink:type="simple">PME</abbrev> (0.38: 0.14: 0.32: 0.15). Three slightly thick setae on clypeus (Fig. <xref ref-type="fig" rid="F7">7E</xref>). Chelicerae light brown (dorsal view); inner margin with five teeth, outer margin with seven teeth. Labium, coxae of palp and sternum brown (Fig. <xref ref-type="fig" rid="F7">7C</xref>). Labium 0.84 long, 1.41 wide, with three conspicuous cuspules. Coxae of palp 2.04 long, 1.54 wide, with approx. 18 conspicuous cuspules (the right one, ventral view) (Fig. <xref ref-type="fig" rid="F7">7C</xref>). Sternum 3.91 long, 3.23 wide, with a large smooth area which has a few setae in the center and many setae outside (Fig. <xref ref-type="fig" rid="F7">7C</xref>).</p><p>Legs brown, with long and short brown dense setae. Basal part of tibia III with saddle-like depression dorsally (Fig. <xref ref-type="fig" rid="F7">7F</xref>). Palp with a single tarsal claw, with two denticles on the claw. Legs each with three tarsal claws, paired claws with two denticles. Leg formula: IV, I, II, III. Measurements: palp 8.73 (3.20+1.58+2.03+1.92), leg I 11.15 (3.99+2.17+2.49+1.49+1.01), leg II 10.37 (3.58+2.11+2.20+1.22+1.26), leg III 9.81 (3.26+1.41+2.10+1.40+1.64), leg IV 11.94 (4.13+1.72+2.25+2.17+1.67).</p><fig id="F7" position="float" orientation="portrait"><label>Figure 7.</label><caption><p>General somatic morphology and female genitalia of <italic><tp:taxon-name><tp:taxon-name-part taxon-name-part-type="genus" reg="Conothele">Conothele</tp:taxon-name-part><tp:taxon-name-part taxon-name-part-type="species" reg="baoting">baoting</tp:taxon-name-part></tp:taxon-name></italic> sp. n. holotype (LH-2017-205) <bold>A</bold> dorsal view <bold>B</bold> ventral view <bold>C</bold> chelicerae, labium, coxae of palp and sternum, ventral view <bold>D</bold> spinnerets, ventral view <bold>E</bold> eyes, dorsal view <bold>F</bold> left leg III, prolateral view <bold>G</bold> female genitalia, dorsal view. Scale bars: 5 mm (<bold>A, B</bold>); 2 mm (<bold>C, D, F</bold>); 0.5 mm (<bold>E, G</bold>).</p></caption><graphic xmlns:xlink="http://www.w3.org/1999/xlink" xlink:href="zookeys-833-133-g007.jpg" position="float" orientation="portrait" xlink:type="simple" id="oo_278570.jpg"/></fig><p>Opisthosoma ellipsoid, black, scattered with sparse slender, short black setae. Spinnerets brown (Fig. <xref ref-type="fig" rid="F7">7D</xref>). <abbrev xmlns:xlink="http://www.w3.org/1999/xlink" xlink:title="posterior median spinneret" id="ABBRID0EHUAG" xlink:type="simple">PMS</abbrev> one-segmented and short, slightly thick, 0.62 long, <abbrev xmlns:xlink="http://www.w3.org/1999/xlink" xlink:title="posterior median spinneret" id="ABBRID0ELUAG" xlink:type="simple">PMS</abbrev>-<abbrev xmlns:xlink="http://www.w3.org/1999/xlink" xlink:title="posterior median spinneret" id="ABBRID0EPUAG" xlink:type="simple">PMS</abbrev> 0.12; <abbrev xmlns:xlink="http://www.w3.org/1999/xlink" xlink:title="posterior lateral spinneret" id="ABBRID0ETUAG" xlink:type="simple">PLS</abbrev> divided into three sections, 2.23 long. Genitalia with a pair of spermathecae; spermathecae with plate-shaped lobes, each stalk slender, long, distally sclerotized and thickened, and narrowest in the middle. There is an obvious trench between the distal part of the stalk and lobe (Fig. <xref ref-type="fig" rid="F7">7G</xref>).</p></tp:treatment-sec><tp:treatment-sec sec-type="variation" id="SECID0E2UAG"><title>Variation.</title><p>The female genitalia show considerable intraspecific variations: the stalks of some specimens are unbent (Fig. <xref ref-type="fig" rid="F8">8A, D, E, G, H, I, K, L</xref>), while others are slightly curved (Fig. <xref ref-type="fig" rid="F8">8B, C, F, J, M, N</xref>); there are three different shapes of lobes of spermathecae, slightly globular (Fig. <xref ref-type="fig" rid="F8">8D, E, G, J, K, M, N</xref>), bowl-shaped (Fig. <xref ref-type="fig" rid="F8">8A, B, F, H, I, L</xref>), and plate-shaped (Figs <xref ref-type="fig" rid="F7">7G</xref>, <xref ref-type="fig" rid="F8">8C</xref>).</p><fig id="F8" position="float" orientation="portrait"><label>Figure 8.</label><caption><p>Female genitalia of the paratypes of <italic><tp:taxon-name><tp:taxon-name-part taxon-name-part-type="genus" reg="Conothele">Conothele</tp:taxon-name-part><tp:taxon-name-part taxon-name-part-type="species" reg="baoting">baoting</tp:taxon-name-part></tp:taxon-name></italic> sp. n. showing the intraspecific variations in spermathecae <bold>A</bold> (LH-2017-165) <bold>B</bold> (LH-2017-166) <bold>C</bold> (LH-2017-167) <bold>D</bold> (LH-2017-168) <bold>E</bold> (LH-2017-169) <bold>F</bold> (LH-2017-179) <bold>G</bold> (LH-2017-180) <bold>H</bold> (LH-2017-187) <bold>I</bold> (LH-2017-196) <bold>J</bold> (LH-2017-198) <bold>K</bold> (LH-2017-209) <bold>L</bold> (LH-2017-211) <bold>M</bold> (LH-2017-212) <bold>N</bold> (LH-2017-213) dorsal view. Scale bars: 0.5 mm.</p></caption><graphic xmlns:xlink="http://www.w3.org/1999/xlink" xlink:href="zookeys-833-133-g008.jpg" position="float" orientation="portrait" xlink:type="simple" id="oo_278571.jpg"/></fig></tp:treatment-sec><tp:treatment-sec sec-type="Male" id="SECID0ENXAG"><title>Male.</title><p>Unknown.</p></tp:treatment-sec><tp:treatment-sec sec-type="etymology" id="SECID0ESXAG"><title>Etymology.</title><p>The species epithet, a noun in apposition, refers to the type locality.</p></tp:treatment-sec><tp:treatment-sec sec-type="distribution" id="SECID0EXXAG"><title>Distribution.</title><p>Hainan Province (Baoting County, Qiongzhong County, Sanya Ciy, Tunchang County, Wuzhishan City).</p></tp:treatment-sec><tp:treatment-sec sec-type="GenBank accession numbers" id="SECID0E3XAG"><title>GenBank accession numbers.</title><p>LH-2017-165: MK454962; LH-2017-166: MK454963; LH-2017-167: MK454964; LH-2017-168: MK454965; LH-2017-169: MK454966; LH-2017-179: MK454967; LH-2017-180: MK454968; LH-2017-187: MK454969; LH-2017-196: MK454970; LH-2017-198: MK454971; LH-2017-205: MK454972; LH-2017-209: MK454973; LH-2017-211: MK454974; LH-2017-212: MK454975; LH-2017-213: MK454976.</p></tp:treatment-sec><tp:treatment-sec sec-type="remarks" id="SECID0EBYAG"><title>Remarks.</title><p>The mean intraspecific genetic distance of <italic><tp:taxon-name><tp:taxon-name-part taxon-name-part-type="genus" reg="Conothele">C.</tp:taxon-name-part><tp:taxon-name-part taxon-name-part-type="species" reg="baoting">baoting</tp:taxon-name-part></tp:taxon-name></italic> sp. n. is 0.77 % in K2P and 0.76 % in <italic>p</italic>-distance.</p></tp:treatment-sec></tp:taxon-treatment>
